# Supplementary material for: Gene Identification, expression analysis and molecular docking of ATP sulfurylase in the selenization pathway of Cardamine hupingshanensis
Source: BMC Plant Biol. 2022 Oct 18;22:491. doi: 10.1186/s12870-022-03872-7 (PMC9578213; doi:10.1186/s12870-022-03872-7)
Supplement: Supplementary file 1 — Supplementary Figure S1: Multiple sequence alignment of all the ChATPS proteins; Supplementary Table S1: Physicochemical properties of ATPS proteins in C. hupingshanensis. Supplementary Table S2: The gene coding sequences and protein sequences of ChATPS. Supplementary Table S3: Secondary structure analysis of the nine proteins. Supplementary Table S4: Primers used in qRT-PCR analysis for ChATPS. Table S5: The binding energy of each ligand to each protein at the catalytic site (unit: kcal mol-1). Table S6: At the minimum binding energy site of selenate and protein, the binding energy of each ligand and protein (unit: kcal mol-1). [file 12870_2022_3872_MOESM1_ESM.xlsx]

## Sheet: Table S1
Table S1.Physicochemical properties of ATPS proteins in C. hupingshanensis.
Gene ID	Gene name	Signal Peptide (aa)	transmembrane domain	Total number of negatively charged residues (Asp + Glu)	Total number of positively charged residues (Arg + Lys)	Extinction coefficients	Instability index	Aliphatic index	Grand average of hydropathicity (GRAVY)
Chu048667	ChATPS1-1	NA	NA	59	57	54890	54.42	87.67	-0.309
Chu021913	ChATPS1-2	NA	NA	59	56	54890	56.44	88.05	-0.298
Chu001696	ChATPS2-1	NA	NA	23	23	19940	50.17	73.17	-0.384
Chu015372	ChATPS2-2	NA	NA	58	49	53860	57.18	82.09	-0.4
Chu015373	ChATPS2-3	NA	NA	58	53	59840	58.07	80.14	-0.368
Chu019428	ChATPS3-1	NA	NA	60	62	53400	48.91	89.12	-0.346
Chu028987	ChATPS3-2	NA	NA	60	61	53400	50.66	91.66	-0.305
Chu038431	ChATPS4-1	NA	NA	57	60	56505	51.16	85.53	-0.314
Chu044686	ChATPS4-2	NA	NA	58	55	54890	48.73	86.68	-0.259

## Sheet: Table S2
Table S2.The gene coding sequences and protein sequences of ChATPS
gene name	coding sequences	protein sequences
ChATPS1-1	ATGGCTTCCATGGCTGCCGTCTTAAGCAAAACTCCTTTCCTTTCTCAACCACTAACCAAA TCTCCAAACTCCGATGCTCTCCCTTTCGCCGCCGCTTCTTTCCCCTCGCTACGCCGTCGC GGCGGAGGAATAGGAACAATCCGAGCTGGATTAATCACGCCTGACGGCGGGAAGCTAATT GAGCTCGTGGTGGAAGAGCCACGGCGACGAGAGAAGAAACACGAGGCGGCAGAGCTGCCA CGTGTGGAATTGACGGCGATTGACTTGCAATGGATGCACGTATTAAGCGAAGGCTGGGCA AGTCCACTCGGAGGTTTCATGAGAGAATCCGAGTTCCTCCAAACTCTTCATTTCAAATCG CTTCGTCTTGACGACGGCTCCGTCGTCAATATG…	MASMAAVLSKTPFLSQPLTKSPNSDALPFAAASFPSLRRRGGGIGTIRAGLITPDGGKLI ELVVEEPRRREKKHEAAELPRVELTAIDLQWMHVLSEGWASPLGGFMRESEFLQTLHFKS LRLDDGSVVNMSVPIVLAIDDEQKALIGESKRVALVDSHGNPVAILNDIEIYKHPKEERI ARTWGTTAPGLPYVEEAITNAGNWLIGGDLEVLEPVKYNDGLDRFRLSPAELRKELEKRG ADAVFAFQLRNPVHNGHALLMTDTRRRLLEMGYKNPILLLHPLGGYTKADDVPLSWRMKQ HEKVLEDGVLDPETTVVSIFPSPMHYAGPTEVQWHAKARINAGANFYIVGRDPAGMGHPV EKRDLYDADHGKKVLSIAPGLERLNILPFRVAA…
ChATPS1-2	ATGGATTCCATGGCTACCGTTTTAAGCAAAACTCCTTTCCTTTCTCAACCACTAACCAAA TCTCCAAACTCCGATGCTCTCCCTTTCGCCGCCGTTTCTTCCCCCTCGCTACGCCGTCGC GGCGGAGGAGGAAGAGTAGCAATCCGAGCTGGATTAATCGCGCCTGACGGCGGGAAGCTA ATTGAGCTCGTGGTGGAAGAATCAAGGCGGCGGGAGAAGAAACACGAGGCGGCTGAGCTG CCACGTGTGGTATTGACGGCGATTGACTTGCAATGGATGCACGTATTAAGCGAAGGCTGG GCAAGTCCACTCGGAGGTTTCATGAGAGAATCCGAGTTCCTCCAAACTCTTCATTTCAAC TCGCTTCGTCTTGACGACGGCTCCGTCGTCAAT…	MDSMATVLSKTPFLSQPLTKSPNSDALPFAAVSSPSLRRRGGGGRVAIRAGLIAPDGGKL IELVVEESRRREKKHEAAELPRVVLTAIDLQWMHVLSEGWASPLGGFMRESEFLQTLHFN SLRLDDGSVVNMSVPIVLAIDDEQKALIGESKRVALVDSDGNPLAILNDIEIYKHPKEER IARTWGTTAPGLPYVEEAITNAGNWLIGGDLEVLEPVKYNDGLDRFRLSPAELRKELEKR GADAVFAFQLRNPVHNGHALLMTDTRRRLLEMGYKNPILLLHPLGGYTKADDVPLSWRMK QHEKVLEDGVLDPETTVVSIFPSPMHYAGPTEVQWHAKARINAGANFYIVGRDPAGMGHP AEKRDLYDADHGKKVLSMAPGLERLNILPFRVA…
ChATPS2-1	ATGAATGATACTCGAAAAAGGCTTGTGGAAATGGGTTACAAGAACCCTATTCTCTTGCTT CACCCTTTCGGAGGTTTCATAAAAGCTGATGATGTTCCTCTTGATGTTCGAATGGAACAA CATAGCAAGGTTTTGGCTGATGGAGTTCTTGACCCGGAGACTACAATTGTCTCCATATTT CCATCACCAATGCACTATGCTGGTCCAACCGAAGTTCAATGGCATGCCAAGGCTAGGATT AATGCTGGTACTGATTTCTACATTGTAGGTCGTGATCCTGCAGGAATGGGCCATCCTACT GAGAAGAGAGATCTGTATGATCCTGATCATGGAAAGAAAGTCTTAAGCATGGCCCCTGGA CTTGAGAAACTAAATATTCTTCCATTTAGGGTT…	MNDTRKRLVEMGYKNPILLLHPFGGFIKADDVPLDVRMEQHSKVLADGVLDPETTIVSIF PSPMHYAGPTEVQWHAKARINAGTDFYIVGRDPAGMGHPTEKRDLYDPDHGKKVLSMAPG LEKLNILPFRVAAYDTIEKKMAFFDPSRAKELLFISGTKMRTYAKTGENPPDGFMCPSGW
ChATPS2-2	ATGCAATCTGTTTCCTCTCCTTCTTCTTCGATGACTGTGAAAAGCTCATTGATTGATCCA GACGGTGGAGAATTAGTGGAATTGGTTGTACCGGAATCAGAGATCGGAGCTAAGAAATCG GAATCAGAAACGATGCCGAAAGTGAAGCTGACGAAGATTGATCTTGAGTGGGTACACGTG ATCAGTGAAGGTTGGGCTAGTCCTTTAAAAGGATTCATGAGAGAAGATGAGTATTTGCAA AGTTTGCATTTTAATTCTCTTAGGTTAAAAGATGGGACTTTTGTGAATATGTCACTTCCT ATTGTTCTTGCCATTGATGATGAGACTAAGGAACAGATTGGATTATCTCAGAATGTTGCT CTTGTTAGCCCTCAAGGAGATATCATTGGTTCT…	MQSVSSPSSSMTVKSSLIDPDGGELVELVVPESEIGAKKSESETMPKVKLTKIDLEWVHV ISEGWASPLKGFMREDEYLQSLHFNSLRLKDGTFVNMSLPIVLAIDDETKEQIGLSQNVA LVSPQGDIIGSLRSVEIYKHNKEERIARTWGTTSPGLPYVEEYIAPSGNWLIGGNLEVFN PIKYNDGLDHYRLSPKQLRKEFDKRQADAVFAFQLRNPVHNGHALLMNDTKKRLLEMGYK NPILLLHPLGGFTKADDVPLDVRMEQHSKVLEDGVLDPETTIVSIFPSPMHYAGPTEVQW HAKARINAGANFYIVGRDPAGMGHPTEKRDLYDPDHGKKVLSMAPGLEKLNILPFRVAAY DTIEKKMAFFDPSRAKEFFFISGTKMRTYARTG…
ChATPS2-3	ATGTCTCTTCTGATCAGTTCCTCTTACGTTTCTCACTTCACTCTCTTCCAACCTAAAAAT TCAAAATCATCATCATCATCATCATCATCATCATCATCTTTCACCAATCAAATCTCCTTC GTTTCTTCTTTTAATCACAACCCTTTCGTTAATTTAGTGTATAAGAAAACCCCAATTATG CAATCTGTTTCCTCTCCTTCTTCTTCGATGACTGTGAAAAGCTCATTGATTGATCCAGAC GGTGGAGAATTAGTGGAATTGGTTGTACCGGAATCAGAGATCGGAGCTAAGAAATCGGAA TCAGAAACGATGCCGAAAGTGAAGCTGACGAAGATTGATCTTGAGTGGGTACACGTGATC AGTGAAGGTTGGGCTAGTCCTTTAAAAGGATTC…	MSLLISSSYVSHFTLFQPKNSKSSSSSSSSSSSFTNQISFVSSFNHNPFVNLVYKKTPIM QSVSSPSSSMTVKSSLIDPDGGELVELVVPESEIGAKKSESETMPKVKLTKIDLEWVHVI SEGWASPLKGFMREDEYLQSLHFNSLRLKDGTFVNMSLPIVLAIDDETKEQIGLSQNVAL VSPQGDIIGSLRSVEIYKHNKEERIARTWGTTSPGLPYVEEYIAPSGNWLIGGNLEVFNP IKYNDGLDHYRLSPKQLRKEFDKRQADAVFAFQLRNPVHNGHALLMNDTKKRLLEMGYKN PILLLHPLGGFTKADDVPLDVRMEQHSKVLEDGVLDPETTIVSIFPSPMHYAGPTEVQWH AKARINAGANFYIVGRDPAGMGHPTEKRDLYDP…
ChATPS3-1	ATGGCTTCCATCTCCACAATCTTCCCTAAAACAACTTCATTCCTCTCTCAACCTCTAACC AAATCCCACAAATCCGATTCCATAACCAAATCCATTTCATTTCCTTCAAATTCAAGAAAT CGAACCTTAAGAACCCTCAAGGTACGAGCTGGTCTAATCGAACCTGATGGTGGTAAGCTT GTAGATCTTGTGGTATCTGAGCCACGACGACGTGAGAAGAAACACGAAGCGACGGATTTG CCAAAAGTGAGATTAACAGCGATTGATTTACAATGGATGCATGTATTGAGTGAAGGTTGG GCAAGTCCGCTTCGAGGGTTTATGAGGGAATCTGAGTTCCTCCAAACTCTTCATTTCAAT TTGCTCAATCTCGATGATGGATCAGTTGTTAAC…	MASISTIFPKTTSFLSQPLTKSHKSDSITKSISFPSNSRNRTLRTLKVRAGLIEPDGGKL VDLVVSEPRRREKKHEATDLPKVRLTAIDLQWMHVLSEGWASPLRGFMRESEFLQTLHFN LLNLDDGSVVNMSVPIVLAIDDEQKALIGESKRVALLDSDDNPIAILNDIEIYKHPKEER IARTWGTTAPGLPYVEETITNAGNWLIGGDLEVLEPVKYNDGLDRFRLSPFELRKELEKR GADAVFAFQLRNPVHNGHALLMTDTRRRLLEMGYKKPILLLHPLGGFTKADDVPLSWRMK QHEKVLEDGVLDPETTVVSIFPSPMIYAGPTEVQWHAKARINAGANFYIVGRDPAGMGHP VEKRDLYDADHGKKVLSMAPGLERLNILPFRVA…
ChATPS3-2	ATGGCTTCCATCTCCACCATACTCCCAAAAACAACCTCATTCCTCTCTCAACCTCTAACC AAATCCCACAAATCCGATTCCATAACAAAATCCATTTCATTTCCTTCAAATTCGAGAAAC CGAACTTTAAGAGCCCTCAAGGTACGAGCTGGTTTAATCGAACCTGAGGGTGGTAAGATT ATAGATCTTGTGGTACCTGAGCCACGACGACGTGAGAAGAAACACGAAGCGACGGATTTG CCTAAAGTGAGATTGACAGCGATTGATTTACAATGGATGCATGTATTGAGTGAAGGCTGG GCAAGTCCGCTTCGAGGGTTTATGAGGGAATCTGAGTTCCTCCAAACTCTTCATTTCAAT TTGCTCAATCTTGATGATGGATCTGTTGTTAAT…	MASISTILPKTTSFLSQPLTKSHKSDSITKSISFPSNSRNRTLRALKVRAGLIEPEGGKI IDLVVPEPRRREKKHEATDLPKVRLTAIDLQWMHVLSEGWASPLRGFMRESEFLQTLHFN LLNLDDGSVVNMSVPIVLAIDDEQKALIGESKRVALVDSDDIPIAILNDIEIYKHPKEER IARTWGTTAPGLPYVEEAIANAGNWLIGGDLEVLEPVKYNDGLDRFRLSPFELRKELEKR GADAVFAFQLRNPVHNGHALLMTDTRRRLLEMGYKNPILLLHPLGGFTKADDVPLSWRMK QHEKVLEDGVLDPETTVVSIFPSPMLYAGPTEVQWHAKARINAGANFYIVGRDPAGMGHP VEKRDLYDADHGKKVLSMAPGLERLNILPFRVA…
ChATPS4-1	ATGGCTTCTTCAGCCGCCATCGTCTTCTCCAAATCTCCTTCACCAATCTACAGCAATCAT GTTTCTCGTTATGCACCTGGATCAGTCTCCGTCGTTTCCTTTAACCGTCGAGCTTCCCGC CGCGGTTTCTCCGTCAAATCGGCTTTAATCGAGCCAGACGGAGGAAAACTCATGAACCTC GTCGTCGAGGAAACGAAGCGGCGCGTGATGAAACGCGAGGCTGAGTTGGTTCCCGTAAGG ATCAGGCTGAATTGTGTGAATCTAGAGTGGGTACATGTGCTTAGCGAAGGCTGGGCTAGT CCTCTCAGAGGTTTCATGAGACAATCTGAGTTCCTCCAAACACTTCATTTTAACACGATC CGACTTGAAGACGGCTCCGTCGTCAACATGTCG…	MASSAAIVFSKSPSPIYSNHVSRYAPGSVSVVSFNRRASRRGFSVKSALIEPDGGKLMNL VVEETKRRVMKREAELVPVRIRLNCVNLEWVHVLSEGWASPLRGFMRQSEFLQTLHFNTI RLEDGSVVNMSVPIVLAIDDDQKNRIGDSDRVTLVDSVGNPIAILSDIEIYKHPKEERIA RTWGTTARGLPYAEEAITKAGNWLIGGDLQVLEPIKYHDGLDRFRLSPSQLRDEFIRRDA DAVFAFQLRNPVHNGHALLMTDTRKRLLEMGYKNPVLLLNPLGGFTKADDVPLNWRMRQH EKVLEDGVLDPETTVVSIFPSPMHYAGPTEVQWHAKARINAGANFYIVGRDPAGMSHPME KRDLYDADHGKKVLSMAPGLERLNILPFKVAAY…
ChATPS4-2	ATGGCTTCTTCAGTCACCATCGTCTTCTCCAAATCTCCTTCACCAATCTTTACCAATCAT GTTTCTCGTTACGCACCTGGATCAGTCTCCTTCGTGTCCTTCAACCGTCGAGGTTTCTCC GTCAAATCAGCGTTAATCGAACCAGACGGAGGAAAACTCATGAACCTCGTCGTCGAGGAA TCAAAGCAGCGCGTGATGAAACGCGAGGCGGAGATGATTCCGGTAAGGATCAGACTGAAT CGTGTGGATCTAGAGTGGGTACATGTGCTTAGCGAAGGCTGGGCTAGTCCTCTTCGAGGT TTCATGAGACAGTCTGAGTTCCTCCAAACACTTCATTTTAACTCGATCCGACTTGAAGAC GGCTCCGTCGTCAACATGTCGGTTCCGATCGTA…	MASSVTIVFSKSPSPIFTNHVSRYAPGSVSFVSFNRRGFSVKSALIEPDGGKLMNLVVEE SKQRVMKREAEMIPVRIRLNRVDLEWVHVLSEGWASPLRGFMRQSEFLQTLHFNSIRLED GSVVNMSVPIVLAIDDDQKNSIGDSDRVTLVDSVGNPIAILSDIEIYKHPKEERIARTWG TTAEGLPYAEEAITKAGNWLIGGDLQVLEPIKYHDGLDRFRLSPSQLREEFIRRDADAVF AFQLRNPVHNGHALLMTDTRTRLLEMGYKNPVLLLNPLGGFTKADDVPLSWRMRQHEKVL EDGVLDPETTVVSIFPSPMHYAGPTEVQWHAKARINAGANFYIVGRDPAGMAHPIEKRDL YDADHGKKVLSMAPGLERLNILPFKVAAYDTTQ…

## Sheet: Table S3
Table S3. Secondary structure analysis of the nine proteins
Gene ID	Gene name	Alpha helix	Extended strand	Beta turn	Random coil
Chu048667	ChATPS1-1	0.3103	0.1875	0.0797	0.4224
Chu021913	ChATPS1-2	0.3052	0.1775	0.0823	0.4351
Chu015372	ChATPS2-2	0.3666	0.181	0.065	0.3875
Chu015373	ChATPS2-3	0.3163	0.1939	0.0551	0.4347
Chu019428	ChATPS3-1	0.2989	0.1699	0.071	0.4602
Chu028987	ChATPS3-2	0.3075	0.157	0.0688	0.4667
Chu038431	ChATPS4-1	0.3204	0.1871	0.0817	0.4108
Chu044686	ChATPS4-2	0.3124	0.1757	0.0694	0.4425

## Sheet: Table S4
Table S4.Primers used in qRT‒PCR analysis for ChATPS
Gene name	Forward primers (5' to 3')	Reverse primers (5' to 3')
ChActin	GGTACTGAGGGAAGCCAAGA	GGAATCGCCGACAGAATG
ChATPS1-1	ACTACCAGAATCGGTTTCGGC	CTGTTCCCACAACACAAAACG
ChATPS1-2	CCAGGTAAACTACCAGAAGCG	CCCACAAACACAAAACGGTAC
ChATPS2-2	ATGAGAGCTTGCAAGAAAGCG	GTGAAGCACGAACGCAGAG
ChATPS2-3	GAGAGCTTGCAAGAAAGCG	CGAACGCAGAGCTTCAAATC
ChATPS3-1	CCGGTTTAATACAGATTAAACCC	CGCCGTTGTTCATATAAACTATCCG
ChATPS3-2	CGGAAAAGATTCCGGTTTAA	CCAAATCTTACAATAAGATGGC
ChATPS4-1	GCTTAAACGCAAAAGTTTCCG	TACAACAACACAGGCAGAGAC
ChATPS4-2	TCTGCTTGAATGCAACAGGC	ACAACAACACAGGCAGAGCC

## Sheet: Table S5
Table S5.The binding energy of each ligand to each protein at the catalytic site (unit: kcal mol-1).
	selenate	selenite	sulfate	sulfite
ChATPS1-2	-3.4	-2.9	-3.7	-3.2
ChATPS1-2	-3.4	-2.9	-3.7	-3.2
AtATPS1	-3.4	-2.9	-3.7	-3.1
ChATPS2-1	-3.4	-2.9	-3.7	-3.1
ChATPS2-3	-3.4	-2.9	-3.7	-3.2
AtATPS2	-3.4	-2.9	-3.7	-3.1
ChATPS3-1	-3.4	-2.9	-3.8	-3.2
ChATPS3-2	-3.3	-2.8	-3.7	-3.3
AtATPS3	-3.3	-2.9	-3.7	-3.1
ChATPS4-1	-3.4	-2.9	-3.7	-3.1
ChATPS4-2	-3.4	-2.9	-3.7	-3.1
AtATPS4	-3.5	-2.9	-3.7	-3.1

## Sheet: Table S6
Table S6. At the minimum binding energy site of selenate and protein, the binding energy of each ligand and protein (unit: kcal mol-1).
	selenate	selenite	sulfate	sulfite
ChATPS1-2	-4.2	-3.4	-2.6	-2.4
ChATPS1-2	-4.2	-3.4	-2.6	-2.3
AtATPS1	-4.2	-3.5	-2.3	-2.3
ChATPS2-1	-4	-3.6	-2.2	-2.1
ChATPS2-3	-4	-3.6	-2.2	-2.1
AtATPS2	-4	-3.3	-3.7	-3.2
ChATPS3-1	-4.3	-3.6	-2.4	-2.4
ChATPS3-2	-4	-3.2	-3.9	-3.5
AtATPS3	-3.9	-3	-3.6	-3.3
ChATPS4-1	-4	-3.2	-3.7	-3.5
ChATPS4-2	-4	-3.3	-3.2	-3.1
AtATPS4	-4	-3.3	-3.3	-3.1
